# Supplementary material for: Heat Shock Cognate 70 kDa Protein Is the Target of Tetradecyl 2,3-Dihydroxybenzoate for Neuritogenic Effect in PC12 Cells
Source: Biomedicines. 2021 Oct 16;9(10):1483. doi: 10.3390/biomedicines9101483 (PMC8533567; doi:10.3390/biomedicines9101483)
Supplement: Supplementary file 1 [file biomedicines-09-01483-s001.zip]

Archive with 1 entries (1 files):
- biomedicines-1393505-supplementary.pdf
